# Supplementary material for: Suicidal Ideation in the Australian Construction Industry: Prevalence and the Associations of Psychosocial Job Adversity and Adherence to Traditional Masculine Norms
Source: Int J Environ Res Public Health. 2022 Nov 26;19(23):15760. doi: 10.3390/ijerph192315760 (PMC9738943; doi:10.3390/ijerph192315760)
Supplement: Supplementary file 1 [file ijerph-19-15760-s001.zip]

Archive with 1 entries (1 files):
- ijerph-2039286-supplementary.pdf
